# Supplementary material for: Novel Thiazolidine-2,4-dione-trimethoxybenzene-thiazole Hybrids as Human Topoisomerases Inhibitors
Source: Pharmaceuticals (Basel). 2023 Jun 29;16(7):946. doi: 10.3390/ph16070946 (PMC10384675; doi:10.3390/ph16070946)
Supplement: Supplementary file 1 [file pharmaceuticals-16-00946-s001.zip]

Archive with 1 entries (1 files):
- pharmaceuticals-2393787-supplementary.pdf
